# Supplementary material for: Ubiquitination and Deubiquitination in Oral Disease
Source: Int J Mol Sci. 2021 May 23;22(11):5488. doi: 10.3390/ijms22115488 (PMC8197098; doi:10.3390/ijms22115488)
Supplement: Supplementary file 1 [file ijms-22-05488-s001.zip]

Archive with 2 entries (1 files):
- ijms-1131490-SI/
- ijms-1131490-SI/ijms-1131490-supplementary.xlsx
