# Supplementary material for: Ubiquitination and Deubiquitination in Oral Disease
Source: Int J Mol Sci. 2021 May 23;22(11):5488. doi: 10.3390/ijms22115488 (PMC8197098; doi:10.3390/ijms22115488)
Supplement: Supplementary file 1 [file ijms-22-05488-s001.zip › ijms-1131490-SI/ijms-1131490-supplementary.xlsx]

## Sheet: Sheet1
	Supplemental Table S1. Recent published Summary of studies on Ubiquitination and deubiquitination in oral disease and health
	Authors	Research object	Essence of a discourse or summary of results	Reference
	Wu, J et al., 2018	Oral squamous cell carcinoma	Programmed cell death ligand 1 was highly expressed in OSCC by the regulation of the ubiquitin-proteasome pathway, and it was discovered that ubiquitin-specific peptidase 9, X-linked (USP9X) could be combined with PD-L1 to induce its deubiquitination and stabilize its protein expression in OSCC.	[58]
	Suenaga N et al.,2019	Oral Squamous Cell Carcinoma	The cisplatin resistance caused by CYLD down-regulation was associated with the mechanism through which both the reduction of intracellular cisplatin accumulation and the suppression of cisplatin-induced apoptosis via the NF-κB hyper activation. The combination of cisplatin and bortezomib treatment exhibited significant anti-tumor effects on cisplatin resistance caused by CYLD down-regulation in …	[74]
	Shinriki S et al., 2018	Oral squamous cell carcinoma	Using Immunohistochemical analyses revealed significantly reduced CYLD expression in invasive areas in OSCC tissues, whereas CYLD expression was conserved in normal epithelium and carcinoma in situ. Furthermore, down regulation of CYLD by siRNA led to the acquisition of mesenchymal features and increased migratory and invasive properties in OSCC cells and HaCaT keratinocytes. CYLD knockdown promo…	[75]
	Chen X et al., 2016	Oral squamous cell carcinoma	Ubiquitin-specific protease 14 was overexpressed in oral cancer tissues and cell lines at both mRNA and protein levels. b-AP15, a specific inhibitor of Ubiquitin-specific protease 14, significantly inhibited cancer cells' growth and increased cell apoptosis in a dose-dependent manner. Knockdown of Ubiquitin-specific protease 14 by shRNA significantly inhibited the proliferation, migration of canc…	[85]
	Fadlullah, M.Z et al.,2016	Oral squamous cell carcinoma	Identification the same cohort of frequently mutated genes previously reported in OSCC including TP53, CDKN2A, EPHA2, FAT1, NOTCH1, CASP8 and PIK3CA. Identified mutations (MLL4, USP9X, ARID2) in cell lines derived from betel quid users may be associated with this specific risk factor. Gene expression profiles of the ORL lines also aligned with those reported for OSCC. By focusing on those gene ex…	[98]
	Jingjing, W et al., 2018	Oral squamous cell carcinoma	Examined the expression and function of USP9X and PD-L1 in human oral keratinocytes (HOK) and OSCC cell lines (HN4 and HN30) as the control and relevant cancer cells. As results, Programmed cell death ligand 1 was highly expressed in OSCC by the regulation of the ubiquitin-proteasome pathway and discovered that ubiquitin-specific peptidase 9, X-linked (USP9X) could be combined with PD-L1 to induc…	[58]
	Tsuchida et al., 2016	Gingival crevicular fluid (Periodontal disease)	Identified the antimicrobial peptide dermcidin (DCD) in the gingival crevicular fluid using proteomic analysis and examined Ubs among DCD-interacting proteins in detected ubiquitinated DCD using Western blotting as well as immunoprecipitation with antibodies against DCD and mono/polyubiquitinated proteins	[101]
	Cai B et al., 2016	Porphyromonas gingivalis (Periodontal disease)	P.g.-exposed macrophages, treatment with 10 μg/mL of MDP (MDP-low) up-regulated TNF-α by 29%, while 100 μg/mL or higher (MDP-high) significantly decreased it (16% to 38%). MDP-high affects the ubiquitin-editing enzyme A20 and activator protein 1 (AP1). An AP1 binding site was found in the promoter region of A20. A20 promoter activity was up-regulated after transfection of AP1 cDNA in cells.	[102]
	Hong JY et al., 2016	human periodontal ligament cells (Periodontal disease)	A20 up regulated in the gingival tissues and neutrophils from patients with periodontitis and in LPS- and nicotine-exposed hPDLCs. Pretreatment with A20 overexpression by Ad-A20 markedly attenuated LPS- and nicotine-induced production of prostaglandin E2 and expression of cyclooxygenase-2 and proinflammatory cytokines. A20 overexpression inhibited the number and size of tartrate-resistant acid ph…	[106]
	Imamura et al., 2016	Salivary protein	KRHH amino acid sequence was required in histatin 3 to bind HSC70. Histatin 3 enhanced HSC70 binding to p27Kip1 during the G1/S transition in HGFs.KRHH sequence stimulated DNA synthesis and promoted cell survival. Histatin 3 dose-dependently enhanced both p27Kip1 and HSC70 ubiquitination. Histatin 3 stimulates cell proliferation via the ubiquitin–proteasome system.	[108]
	Karbanová et al 2014	salivary gland diseases	The reported investigated its expression in various human salivary gland lesions using two distinct anti-prominin-1 monoclonal antibodies applied on paraffin-embedded sections and characterized its occurrence in saliva. A fraction of saliva-associated prominin-1 appeared to be ubiquitinated. Furthermore, findings bring new insights into the biochemistry and trafficking of prominin-1 as well as it…	[109]
